# Supplementary material for: Kite-Shaped Molecules Block SARS-CoV-2 Cell Entry at a Post-Attachment Step
Source: Viruses. 2021 Nov 19;13(11):2306. doi: 10.3390/v13112306 (PMC8619434; doi:10.3390/v13112306)
Supplement: Supplementary file 1 [file viruses-13-02306-s001.zip]

Archive with 1 entries (1 files):
- viruses-1401147-supplementary.pdf
